# Supplementary material for: Alterations in Immune Cell Profiles in the Liver in Diabetes Mellitus: A Systematic Review
Source: Int J Mol Sci. 2025 Apr 24;26(9):4027. doi: 10.3390/ijms26094027 (PMC12071842; doi:10.3390/ijms26094027)
Supplement: Supplementary file 1 [file ijms-26-04027-s001.zip]

Archive with 1 entries (1 files):
- ijms-3556626-supplementary.pdf
